# Supplementary material for: The Effect of Hydrothermal Treatment on Metabolite Composition of Hass Avocados Stored in a Controlled Atmosphere
Source: Plants (Basel). 2021 Nov 10;10(11):2427. doi: 10.3390/plants10112427 (PMC8626034; doi:10.3390/plants10112427)
Supplement: Supplementary file 1 [file plants-10-02427-s001.zip]

Archive with 1 entries (1 files):
- plants-1418264-SI.pdf
